# Supplementary material for: Free energy profiles for unwrapping the outer superhelical turn of nucleosomal DNA
Source: PLoS Comput Biol. 2018 Mar 5;14(3):e1006024. doi: 10.1371/journal.pcbi.1006024 (PMC5854429; doi:10.1371/journal.pcbi.1006024)
Supplement: S1 Table — DNA conformations in the umbrella sampling (15 ns) were analyzed using X3DNA21. (XLSX) [file pcbi.1006024.s006.xlsx]

## Sheet: AT
walker	di (A)	Shear	std.	Stretch	std.	Stagger	std.	Buckle	std.	Prop-Tw	std.	Opening	std.	Shift	std.	Slide	std.	Rise	std.	Tilt	std.	Roll	std.	Twist	std.
1	40	0.11	0.28	0.03	0.13	0.06	0.42	-1.28	11.32	-13.71	9.32	0.56	5.71	-0.03	0.76	-0.51	0.8	3.38	0.34	-0.85	4.81	2.62	8.53	34.62	6.16
2	42	0.11	0.27	0.03	0.12	0.06	0.42	-1.37	12	-14.23	8.56	0.47	5.43	-0.15	0.77	-0.61	0.78	3.39	0.34	-0.36	5.04	4.13	6.88	33.51	5.06
3	44	0.09	0.27	0.03	0.13	0.07	0.42	-2.97	11.19	-13.45	8.17	1.33	5.46	0.03	0.69	-0.76	0.7	3.37	0.34	-0.69	4.84	4.67	7.12	33.14	5.03
4	46	0.08	0.28	0.03	0.13	0.03	0.42	-3.85	11.36	-13.16	8.72	1.3	5.69	0.02	0.69	-0.76	0.7	3.38	0.35	-0.14	4.96	4.03	7.29	33.43	5.38
5	48	0.1	0.29	0.03	0.13	0.03	0.46	-1.43	13.05	-12.89	8.53	0.86	5.63	-0.16	0.79	-0.48	0.84	3.4	0.36	-0.92	5	5.14	7.87	33.96	4.87
6	50	0.08	0.28	0.03	0.13	0.08	0.42	-1.51	11.71	-13.66	8.12	1.19	5.84	-0.01	0.69	-0.56	0.68	3.29	0.31	-0.67	4.79	5.72	6.52	33.05	4.69
7	52	0.08	0.28	0.03	0.13	0	0.42	-2.75	10.8	-13.95	8.68	1.34	5.78	-0.15	0.68	-0.59	0.68	3.32	0.32	-0.74	4.64	5.63	7.06	33.25	5.08
8	54	0.08	0.28	0.03	0.13	0	0.41	-4	11.08	-13.32	7.98	1.41	5.65	-0.11	0.65	-0.83	0.62	3.33	0.34	-0.33	5.08	6.78	6.63	31.78	4.5
9	56	0.09	0.28	0.02	0.12	0.04	0.41	-3.29	10.5	-12.72	7.51	0.89	5.37	-0.06	0.63	-0.79	0.63	3.32	0.33	-0.46	4.76	5.01	6.46	32.64	4.55
10	58	0.1	0.28	0.02	0.13	0.04	0.42	-0.65	11.01	-14.07	7.91	1.09	5.75	-0.11	0.66	-0.66	0.66	3.37	0.33	-0.9	4.76	5.06	7.98	33.88	5.43
11	60	0.1	0.28	0.03	0.12	0.03	0.41	-3.3	11.13	-13.59	7.9	1.04	5.49	-0.07	0.68	-0.74	0.64	3.37	0.34	-0.65	4.82	5.17	7.26	33.34	4.85
12	62	0.08	0.28	0.02	0.13	-0.04	0.42	-3.73	10.7	-12.73	7.8	1.54	5.58	-0.03	0.63	-0.87	0.57	3.36	0.33	-0.81	4.78	8.72	7.67	31.37	4.62
13	64	0.11	0.28	0.03	0.13	0	0.41	-2.31	11.19	-14.73	8.6	1.46	5.84	-0.05	0.67	-0.56	0.75	3.35	0.33	-0.42	4.95	6.74	7.52	32.75	5.33
14	66	0.06	0.29	0.03	0.13	0.01	0.42	-2.07	11.04	-13.25	8.42	1.99	6.05	-0.12	0.68	-0.79	0.63	3.36	0.33	-1.24	4.7	7.62	8.69	31.92	5.09
15	68	0.06	0.28	0.03	0.13	-0.01	0.42	-3.4	10.49	-12.76	8.03	1.49	5.84	-0.02	0.66	-0.86	0.58	3.33	0.32	-0.78	4.8	8.79	8.16	30.89	4.85
16	70	0.02	0.46	0.02	0.14	-0.01	0.42	-3.01	10.38	-13.14	8.07	1.93	6.14	-0.03	0.64	-0.86	0.58	3.33	0.32	-0.87	4.74	9.45	8.07	30.81	4.87
17	72	0.08	0.28	0.02	0.13	-0.02	0.41	-1.85	10.61	-13.15	7.76	1.07	5.6	-0.08	0.65	-0.75	0.61	3.35	0.32	-0.74	4.85	8.41	8.05	31.75	4.7
18	74	0.09	0.28	0.02	0.12	0.01	0.42	-2.08	10.94	-12.84	8.04	1	5.58	-0.1	0.66	-0.7	0.68	3.35	0.33	-0.79	4.77	6.16	7.31	32.96	4.8
19	76	0.08	0.28	0.03	0.13	0	0.42	-3.68	11.4	-13.78	7.86	1.5	5.73	-0.02	0.67	-0.73	0.63	3.39	0.34	-0.77	4.81	6.75	7.48	32.99	5.01
20	78	0.09	0.28	0.03	0.14	-0.02	0.42	-2.82	10.49	-12.96	8.15	0.98	5.83	-0.06	0.67	-0.73	0.65	3.36	0.33	-0.53	4.75	6.78	7.5	32.53	4.73
21	80	0.06	0.28	0.03	0.13	-0.02	0.42	-2.55	10.45	-12.2	7.87	1.08	5.75	-0.08	0.62	-0.8	0.59	3.33	0.32	-0.93	4.69	8.84	8.67	31.09	4.83
22	82	0.07	0.28	0.02	0.13	0	0.42	-1.79	10.97	-13.14	7.81	1.38	5.6	-0.13	0.66	-0.73	0.65	3.38	0.34	-0.78	4.85	6.59	8.06	33.25	5.26
23	84	0.08	0.28	0.03	0.13	-0.03	0.42	-3.93	10.79	-13.14	8.23	1.46	5.58	-0.05	0.67	-0.79	0.67	3.38	0.34	-0.79	4.75	7.23	7.71	32.23	5.03
24	86	0.08	0.28	0.02	0.13	0.01	0.42	-1.6	10.68	-12.76	7.78	1.13	5.59	-0.08	0.67	-0.72	0.65	3.36	0.33	-1.16	4.72	6.92	7.96	32.75	5.02
25	88	0.07	0.28	0.02	0.13	-0.02	0.43	-2.68	10.75	-13.25	8.26	1.69	5.72	-0.01	0.67	-0.8	0.64	3.39	0.34	-0.8	4.84	7.62	8.11	31.98	5.02
26	90	0.08	0.28	0.02	0.13	-0.04	0.42	-2.57	10.95	-13.37	8.19	1.32	5.7	-0.08	0.66	-0.7	0.68	3.39	0.34	-1.06	4.78	7.08	8.15	32.9	5.22
27	92	0.06	0.28	0.02	0.13	-0.02	0.42	-1.45	10.35	-12.62	7.84	1.24	5.66	-0.11	0.64	-0.76	0.59	3.37	0.33	-1.12	4.71	8.02	8.97	32.05	4.95
28	94	0.08	0.28	0.03	0.12	-0.01	0.41	-2.82	10.7	-14.01	7.6	1.2	5.57	-0.14	0.67	-0.73	0.64	3.38	0.35	-0.9	4.79	7.54	7.54	32.8	4.81
29	96	0.07	0.28	0.02	0.13	-0.04	0.42	-3.02	10.46	-13.65	8.09	1.69	5.65	-0.01	0.65	-0.73	0.68	3.36	0.33	-0.54	4.83	8.27	8.03	31.99	4.75
30	98	0.06	0.28	0.02	0.13	-0.05	0.42	-4.06	10.35	-14.33	8.14	2.02	5.85	0.04	0.63	-0.83	0.64	3.38	0.34	-0.61	4.79	8.88	8.3	31.2	4.85
31	100	0.08	0.28	0.02	0.13	0.03	0.47	-0.63	11.46	-13.58	8.25	1.5	5.75	-0.47	0.89	-0.21	1.03	3.42	0.36	-0.54	5.12	5.87	8.22	32.88	5.48
32	102	0.09	0.28	0.02	0.13	-0.05	0.42	-2.33	10.92	-14.73	8.13	1.67	5.66	-0.02	0.67	-0.64	0.72	3.4	0.34	-0.7	4.76	7.46	8.05	32.99	5.09
33	104	0.07	0.28	0.02	0.13	-0.03	0.43	-2.75	10.71	-13.58	8.07	1.68	5.69	0	0.68	-0.78	0.65	3.38	0.34	-0.7	4.86	7.86	7.92	32.23	5.01
34	106	0.07	0.28	0.02	0.13	-0.02	0.43	-1.68	10.85	-13.3	8.15	1.69	5.67	-0.07	0.66	-0.79	0.65	3.4	0.35	-1.01	4.8	7.03	8.38	32.4	5.04
35	108	0.07	0.28	0.02	0.13	-0.01	0.42	-2.02	10.94	-13.82	7.74	1.42	5.67	-0.05	0.67	-0.75	0.61	3.39	0.34	-0.99	4.76	8.12	8.06	32.4	4.78
36	110	0.07	0.28	0.02	0.12	-0.02	0.42	-3.78	10.58	-12.47	7.99	1.47	5.58	-0.04	0.63	-0.85	0.61	3.37	0.34	-0.79	4.77	7.4	8.08	31.66	4.67
37	112	0.08	0.28	0.02	0.13	0	0.42	-2.63	11.01	-13.26	8.03	1.2	5.6	-0.1	0.67	-0.73	0.65	3.38	0.34	-0.86	4.78	6.37	7.79	32.94	4.81
38	114	0.08	0.28	0.02	0.13	0.01	0.42	-2.32	10.98	-13.73	7.84	1.31	5.66	-0.07	0.65	-0.67	0.66	3.38	0.34	-0.88	4.79	6.3	7.71	33.33	4.94
39	116	0.08	0.28	0.02	0.13	-0.01	0.42	-2.41	10.89	-12.95	8.02	1.28	5.63	-0.03	0.67	-0.68	0.66	3.37	0.34	-0.91	4.8	5.94	7.58	33.09	4.84
40	118	0.12	0.28	0.02	0.13	-0.04	0.42	-2.1	10.78	-15.28	8.48	1.37	5.55	-0.08	0.72	-0.49	0.7	3.45	0.33	-1.37	4.61	6.18	7.76	34.64	5.33
41	120	0.08	0.28	0.02	0.13	-0.02	0.42	-2.7	10.83	-13.4	8.01	1.2	5.62	-0.08	0.68	-0.73	0.66	3.39	0.34	-0.83	4.79	6.53	7.97	32.73	4.88
42	122	0.07	0.28	0.02	0.12	-0.01	0.42	-1.47	10.83	-12.99	7.99	1.22	5.65	-0.08	0.64	-0.74	0.63	3.37	0.34	-0.89	4.72	7.6	8.05	32.26	4.71
43	124	0.08	0.28	0.02	0.13	-0.01	0.43	-2.93	10.97	-13.84	7.88	1.26	5.63	-0.06	0.64	-0.68	0.66	3.4	0.35	-0.91	4.77	6.86	7.91	33.11	4.8
44	126	0.09	0.28	0.02	0.13	-0.06	0.42	-1.98	10.74	-14.93	8.44	1.38	5.8	-0.08	0.69	-0.53	0.72	3.42	0.34	-1	4.66	7.79	7.81	33.41	5.05
45	128	0.08	0.28	0.02	0.13	-0.01	0.43	-1.77	10.84	-13.66	7.82	1.29	5.6	-0.05	0.65	-0.65	0.71	3.39	0.35	-0.94	4.72	6.33	7.7	33.24	4.86
46	130	0.1	0.27	0.02	0.13	-0.03	0.42	-1.04	11.14	-15.07	8.08	1.5	5.6	-0.05	0.69	-0.55	0.71	3.4	0.35	-0.58	4.83	6.07	7.89	33.94	5.16
47	132	0.07	0.28	0.02	0.13	-0.04	0.43	-2.48	10.65	-13.93	7.99	1.69	5.78	-0.07	0.65	-0.68	0.64	3.41	0.34	-1.18	4.73	8.16	8.46	32.58	5.04
48	134	0.09	0.28	0.02	0.13	-0.02	0.43	-1.39	10.94	-14.16	8.06	1.15	5.68	-0.04	0.68	-0.57	0.71	3.4	0.35	-0.91	4.89	6.51	7.92	33.46	5.21
49	136	0.08	0.28	0.02	0.13	-0.01	0.42	-1.79	10.99	-14.19	7.82	1.29	5.68	-0.11	0.65	-0.61	0.67	3.4	0.34	-1.08	4.77	7.11	8.23	33.26	5.22
50	138	0.07	0.28	0.02	0.13	-0.01	0.43	-2.35	11.07	-13.97	7.81	1.41	5.67	-0.03	0.65	-0.64	0.68	3.4	0.35	-1.15	4.73	6.88	7.97	33.28	5.07
51	140	0.08	0.28	0.02	0.13	-0.05	0.42	-2.6	11.12	-14.43	8.01	1.26	5.73	-0.1	0.68	-0.6	0.67	3.41	0.34	-0.91	4.85	7.78	7.94	33.37	5
52	142	0.08	0.28	0.02	0.13	-0.04	0.43	-2.21	10.62	-13.9	7.9	1.45	5.7	-0.07	0.66	-0.63	0.67	3.4	0.34	-1.05	4.71	7.96	8.01	32.88	5.02
53	144	0.07	0.28	0.02	0.13	-0.02	0.43	-2.53	10.63	-13.65	7.92	1.59	5.66	-0.04	0.65	-0.71	0.63	3.4	0.34	-1.08	4.83	7.67	8.46	32.54	4.94
54	146	0.07	0.28	0.02	0.13	0	0.42	-2.08	10.88	-13.81	7.93	1.39	5.65	-0.06	0.67	-0.66	0.67	3.4	0.35	-0.98	4.83	7.21	7.78	32.77	4.75
55	148	0.08	0.28	0.02	0.13	0	0.42	-2	11.06	-13.64	7.91	1.19	5.59	-0.12	0.67	-0.62	0.66	3.41	0.34	-1.14	4.78	6.03	8.36	33.9	5.12
56	150	0.09	0.28	0.02	0.13	-0.06	0.43	-2.88	10.37	-14.04	8.01	1.4	5.66	-0.12	0.69	-0.56	0.71	3.38	0.34	-0.92	4.75	8.18	7.86	32.63	5.1
57	152	0.1	0.28	0.02	0.13	-0.03	0.43	-1.67	10.92	-14.38	8.15	1.36	5.72	-0.07	0.71	-0.54	0.71	3.4	0.35	-0.68	5	6.02	7.77	33.89	5.17
58	154	0.09	0.28	0.02	0.13	-0.02	0.43	-2.11	10.92	-13.53	8.06	0.93	5.64	-0.13	0.67	-0.6	0.69	3.4	0.35	-1.06	4.9	6.35	7.89	33.31	5.27
59	156	0.09	0.28	0.02	0.13	0	0.43	-1.09	11.37	-13.39	8.12	1.22	5.6	-0.08	0.68	-0.5	0.71	3.41	0.35	-1.12	4.87	5.66	8.29	34.26	5.17
60	158	0.07	0.28	0.02	0.13	-0.01	0.43	-2.4	10.77	-14.12	8.01	1.29	5.66	-0.07	0.65	-0.59	0.68	3.41	0.34	-1.21	4.85	7.11	8.4	33.29	5.17
61	160	0.08	0.28	0.02	0.13	0.01	0.43	-2.06	11.11	-14.08	7.96	1.36	5.67	-0.07	0.67	-0.59	0.67	3.4	0.35	-1.13	4.84	6.56	8.09	33.65	5.35
62	162	0.08	0.28	0.02	0.13	-0.04	0.44	-2	11.3	-14.59	8.15	1.37	5.63	-0.03	0.68	-0.61	0.68	3.43	0.35	-0.63	4.95	7.46	8.3	33.29	5.13
63	164	0.1	0.28	0.02	0.12	-0.04	0.43	-1.27	11.46	-14.56	8.32	1.35	5.59	-0.1	0.71	-0.52	0.73	3.44	0.36	-0.84	5.12	6.13	8.36	33.93	5.24
64	166	0.08	0.28	0.02	0.13	-0.01	0.43	-1.84	10.77	-13.46	8.08	1.08	5.63	-0.06	0.65	-0.58	0.69	3.4	0.34	-1.18	4.72	6.49	8.2	33.61	5.33
65	168	0.09	0.28	0.02	0.13	-0.03	0.44	-1.18	11.09	-13.59	8.48	1.15	5.75	-0.04	0.7	-0.57	0.7	3.42	0.35	-1.32	4.63	6.5	7.55	33.31	4.93
66	170	0.08	0.28	0.02	0.13	-0.04	0.43	-2.94	10.68	-13.71	8.25	1.55	5.63	-0.01	0.67	-0.77	0.63	3.38	0.35	-0.58	4.86	7.67	7.86	32.2	4.95
67	172	0.09	0.28	0.02	0.12	0	0.43	-0.75	11.06	-12.67	8.34	0.96	5.54	-0.08	0.69	-0.6	0.7	3.41	0.36	-1.34	4.78	5.23	8.05	33.61	5.2
68	174	0.08	0.28	0.02	0.13	-0.01	0.43	-1.73	11.02	-12.96	7.97	1.28	5.68	-0.08	0.68	-0.67	0.67	3.41	0.35	-1.09	4.88	6.62	8.35	32.87	5.16
69	176	0.1	0.28	0.02	0.13	-0.08	0.42	-2	10.87	-15.58	8.14	1.55	5.65	-0.08	0.69	-0.49	0.75	3.42	0.35	-0.82	4.9	7.22	8.03	33.86	5.26
70	178	0.09	0.28	0.02	0.12	-0.03	0.42	-1.82	10.85	-13.5	7.9	1.12	5.58	-0.11	0.64	-0.64	0.66	3.41	0.34	-1.22	4.73	6.9	8.3	33.25	5.14
71	180	0.1	0.28	0.02	0.12	0.01	0.43	-0.82	11.41	-13.99	8.11	0.83	5.58	-0.03	0.7	-0.64	0.79	3.44	0.36	-0.98	4.93	4.97	7.78	32.62	6.16
average		0.08	0.28	0.02	0.13	-0.01	0.43	-2.26	10.99	-13.65	8.12	1.31	5.68	-0.07	0.68	-0.67	0.69	3.39	0.34	-0.87	4.82	6.77	8.01	32.9	5.11
