# Supplementary material for: Free energy profiles for unwrapping the outer superhelical turn of nucleosomal DNA
Source: PLoS Comput Biol. 2018 Mar 5;14(3):e1006024. doi: 10.1371/journal.pcbi.1006024 (PMC5854429; doi:10.1371/journal.pcbi.1006024)
Supplement: S2 Table — DNA conformations in the umbrella sampling (15 ns) were analyzed using X3DNA21. (XLSX) [file pcbi.1006024.s007.xlsx]

## Sheet: CG
walker	di (A)	Shear	std.	Stretch	std.	Stagger	std.	Buckle	std.	Prop-Tw	std.	Opening	std.	Shift	std.	Slide	std.	Rise	std.	Tilt	std.	Roll	std.	Twist	std.
1	40	0.11	0.31	-0.06	0.11	-0.13	0.4	4.37	11.83	-13.53	8.64	-0.15	3.49	-0.27	0.65	-0.65	0.68	3.46	0.36	-1.29	4.85	1.94	7	34.35	5.64
2	42	0.16	0.31	-0.06	0.11	-0.11	0.39	4.88	10.84	-12.77	8.23	0.08	3.49	-0.26	0.62	-1.03	0.62	3.44	0.34	-1.78	4.7	4.47	6.28	32.6	5.12
3	44	0.16	0.34	-0.06	0.13	-0.13	0.4	6.35	10.99	-13.56	8.77	0.25	4.41	-0.3	0.68	-1.06	0.61	3.46	0.34	-2.04	4.73	4.87	6.79	32.14	5.56
4	46	0.15	0.31	-0.06	0.11	-0.17	0.38	7.23	10.72	-13.74	8.78	0.03	3.58	-0.36	0.64	-1.09	0.56	3.46	0.34	-1.79	4.75	5.38	6.76	32	4.89
5	48	0.15	0.31	-0.06	0.11	-0.14	0.4	5.01	10.53	-11.28	8.32	0.01	3.51	-0.18	0.64	-1.19	0.66	3.45	0.35	-1.64	4.76	6.06	5.86	31.4	4.8
6	50	0.14	0.31	-0.06	0.11	-0.1	0.39	4.79	10.77	-13.26	8.52	-0.06	3.52	-0.28	0.65	-1.04	0.6	3.45	0.33	-1.57	4.73	4.62	6.19	32.46	5.14
7	52	0.14	0.33	-0.04	0.2	-0.17	0.38	6.9	10.72	-13.45	8.87	0.54	5.23	-0.32	0.7	-1.15	0.56	3.48	0.33	-1.93	4.75	6.61	6.15	31.58	4.77
8	54	0.15	0.31	-0.06	0.11	-0.12	0.39	4.35	10.69	-12.24	8.35	0.05	3.45	-0.29	0.63	-1.16	0.57	3.46	0.33	-1.54	4.66	5.55	5.72	31.63	4.78
9	56	0.15	0.32	-0.06	0.12	-0.12	0.39	5.29	10.83	-12.7	8.41	0.04	3.7	-0.28	0.63	-1.13	0.57	3.46	0.35	-1.6	4.8	4.38	5.99	32.35	4.88
10	58	0.14	0.31	-0.06	0.11	-0.12	0.4	5.54	11.33	-13.97	8.42	-0.08	3.51	-0.28	0.63	-0.89	0.64	3.43	0.34	-1.57	4.72	5.4	6.34	32.88	5.12
11	60	0.15	0.3	-0.06	0.11	-0.12	0.39	4.67	10.51	-11.36	8.31	-0.15	3.31	-0.27	0.58	-1.18	0.6	3.43	0.36	-1.2	4.84	3.96	6.22	31.82	4.97
12	62	0.13	0.31	-0.06	0.11	-0.16	0.39	5.28	10.21	-10.75	8.57	-0.15	3.5	-0.27	0.64	-1.2	0.57	3.42	0.34	-0.45	4.57	6.31	5.86	30.51	4.48
13	64	0.15	0.31	-0.06	0.11	-0.12	0.39	4.75	10.62	-10.76	8.4	-0.09	3.36	-0.22	0.6	-1.22	0.6	3.45	0.36	-1.07	4.81	3.97	5.94	31.61	4.87
14	66	0.13	0.31	-0.06	0.11	-0.1	0.39	3.5	10.53	-10.61	8.51	-0.15	3.38	-0.17	0.66	-1.09	0.66	3.4	0.34	-0.42	4.68	5.11	5.8	31.63	4.97
15	68	0.15	0.31	-0.06	0.11	-0.15	0.38	5.52	10.14	-11.95	8.46	0.07	3.54	-0.24	0.67	-1.22	0.56	3.43	0.33	-1.01	4.56	7.15	5.71	30.82	4.57
16	70	0.13	0.31	-0.06	0.11	-0.08	0.38	4.13	9.92	-11.06	8.5	-0.3	3.26	-0.25	0.67	-1.19	0.59	3.43	0.34	-1.46	4.67	4.02	5.51	31.36	6.32
17	72	0.14	0.33	-0.06	0.14	-0.14	0.41	5.66	10.78	-12.77	8.2	-0.02	4.14	-0.31	0.64	-1.07	0.6	3.47	0.34	-2.27	4.71	5.18	5.82	32.45	5.12
18	74	0.14	0.3	-0.06	0.11	-0.14	0.4	6.12	11.06	-13.25	8.16	-0.13	3.42	-0.31	0.6	-1.06	0.59	3.46	0.35	-1.72	4.86	4.27	6.14	32.73	4.95
19	76	0.12	0.3	-0.06	0.11	-0.09	0.4	2.03	11.09	-9.48	8.32	-0.08	3.29	-0.02	0.67	-0.94	0.74	3.44	0.35	-0.77	4.9	3.58	5.59	32.81	5.38
20	78	0.14	0.3	-0.06	0.11	-0.14	0.39	5.65	11	-11.98	8.35	-0.04	3.33	-0.26	0.63	-1.16	0.58	3.47	0.35	-1.72	4.86	3.33	6.2	32.56	4.94
21	80	0.15	0.3	-0.06	0.11	-0.13	0.39	4.62	10.49	-10.63	8.58	0	3.35	-0.2	0.66	-1.31	0.56	3.46	0.34	-0.99	4.72	5.92	5.69	30.75	4.7
22	82	0.14	0.31	-0.06	0.11	-0.13	0.39	4.53	10.38	-10.82	8.47	-0.01	3.48	-0.2	0.67	-1.21	0.62	3.43	0.34	-0.98	4.66	5.99	5.77	30.86	4.68
23	84	0.14	0.33	-0.06	0.12	-0.09	0.4	1.87	11.14	-9.1	8.49	-0.03	3.77	0.01	0.67	-1	0.71	3.44	0.36	-0.09	4.69	3.8	5.4	32.05	5.11
24	86	0.14	0.31	-0.05	0.11	-0.13	0.39	4.49	10.63	-10.91	8.5	-0.02	3.49	-0.21	0.65	-1.17	0.62	3.44	0.34	-0.83	4.71	5.1	5.91	31.43	4.87
25	88	0.12	0.31	-0.05	0.11	-0.1	0.39	2.6	10.38	-9.31	8.54	-0.05	3.33	-0.07	0.69	-1.04	0.7	3.42	0.34	-0.21	4.6	5.55	5.83	31.32	5.28
26	90	0.13	0.31	-0.05	0.11	-0.09	0.39	1.57	10.96	-9.29	8.74	0.02	3.43	-0.05	0.71	-1.01	0.71	3.41	0.33	-0.13	4.57	5.27	5.7	31.62	5.26
27	92	0.13	0.31	-0.06	0.11	-0.11	0.39	3.25	10.71	-10.81	8.42	-0.06	3.44	-0.16	0.67	-1.13	0.61	3.42	0.33	-0.42	4.53	6.91	5.52	30.94	4.82
28	94	0.14	0.34	-0.06	0.12	-0.06	0.4	1.42	10.73	-9.11	8.7	-0.02	4	0.06	0.71	-0.88	0.74	3.41	0.34	-0.19	4.64	3.67	5.56	32.54	5.51
29	96	0.11	0.31	-0.05	0.11	-0.05	0.39	0.01	11.25	-7.95	8.85	-0.2	3.3	0.09	0.72	-0.83	0.75	3.41	0.34	0.38	4.7	4.02	5.6	32.57	5.54
30	98	0.11	0.31	-0.06	0.11	-0.07	0.41	-1.44	11.39	-8.1	8.79	-0.23	3.33	0.08	0.69	-0.63	0.77	3.43	0.34	0.05	4.55	3.14	5.39	33.54	5.94
31	100	0.13	0.31	-0.05	0.11	-0.1	0.4	2.71	10.88	-9.34	8.65	0.03	3.37	-0.07	0.65	-1.05	0.72	3.44	0.35	-0.93	4.72	4.22	5.58	32.02	5.32
32	102	0.12	0.31	-0.06	0.11	-0.08	0.41	0.1	11.23	-9.58	8.64	-0.08	3.4	0.02	0.66	-0.68	0.78	3.41	0.35	-0.44	4.56	4.64	5.53	33.13	5.78
33	104	0.13	0.31	-0.06	0.11	-0.08	0.39	1.39	10.95	-10.07	8.52	-0.07	3.37	-0.05	0.68	-0.91	0.75	3.42	0.34	-0.3	4.69	4.78	5.48	32.4	5.3
34	106	0.12	0.31	-0.06	0.11	-0.11	0.41	1.97	10.82	-9.63	8.42	-0.02	3.45	-0.08	0.66	-0.98	0.72	3.43	0.34	-0.52	4.6	5.79	5.54	31.75	5.06
35	108	0.11	0.3	-0.05	0.11	-0.05	0.4	-0.34	11.21	-9.2	8.56	-0.12	3.32	0.02	0.67	-0.83	0.74	3.44	0.35	-0.02	4.58	3.48	5.48	33.27	5.31
36	110	0.12	0.3	-0.06	0.11	-0.05	0.39	-1.21	10.98	-7.81	8.97	-0.17	3.25	0.09	0.69	-0.88	0.76	3.45	0.34	0.14	4.55	3.25	5.57	32.95	5.35
37	112	0.13	0.31	-0.06	0.11	-0.05	0.4	0.53	11.44	-8.55	8.87	-0.16	3.29	0.16	0.68	-0.93	0.77	3.44	0.35	-0.2	4.78	2.84	5.3	33.16	5.18
38	114	0.11	0.31	-0.06	0.11	-0.04	0.39	-1.25	10.97	-8.67	8.53	-0.24	3.3	0.11	0.74	-0.61	0.78	3.41	0.33	0.41	4.64	3.28	5.55	33.72	5.54
39	116	0.13	0.31	-0.06	0.11	-0.1	0.4	1.79	11.05	-8.92	8.89	-0.12	3.42	0.01	0.7	-0.88	0.78	3.44	0.35	-0.31	4.64	3.54	5.91	32.73	5.42
40	118	0.14	0.3	-0.06	0.11	-0.12	0.4	4.79	10.34	-9.62	8.27	-0.17	3.25	-0.08	0.62	-1.21	0.69	3.43	0.36	-0.91	5.12	2.95	5.88	31.43	4.89
41	120	0.12	0.3	-0.05	0.11	-0.02	0.4	-2.3	11.29	-7.75	9.01	-0.18	3.31	0.21	0.72	-0.59	0.77	3.43	0.34	0.24	4.59	2.71	5.43	34.11	5.93
42	122	0.15	0.31	-0.06	0.11	-0.11	0.4	2.35	11.21	-10.23	8.56	0.15	3.36	-0.18	0.66	-1.17	0.65	3.47	0.35	-0.96	4.82	4.92	5.82	31.65	5.01
43	124	0.11	0.31	-0.05	0.11	-0.04	0.4	-1.61	11.5	-7.77	9.17	-0.06	3.44	0.17	0.71	-0.65	0.8	3.42	0.35	0.38	4.63	2.31	5.49	33.73	6.05
44	126	0.13	0.31	-0.06	0.11	-0.07	0.4	0.92	11.45	-8.76	8.84	-0.14	3.28	0.05	0.71	-0.9	0.8	3.45	0.35	-0.32	4.73	3.07	5.98	32.77	5.74
45	128	0.12	0.3	-0.05	0.11	-0.03	0.39	-1.88	11.24	-8.58	9.26	-0.05	3.32	0.14	0.73	-0.71	0.77	3.45	0.34	0.22	4.56	2.82	5.7	34.19	5.61
46	130	0.12	0.3	-0.05	0.11	-0.03	0.39	-2.59	11.43	-8.3	9.01	-0.17	3.32	0.08	0.7	-0.59	0.78	3.43	0.34	-0.25	4.54	2.62	5.58	34.08	6.52
47	132	0.1	0.3	-0.05	0.11	0	0.4	-4.29	11.2	-7.52	9.12	-0.11	3.25	0.25	0.74	-0.53	0.71	3.44	0.34	0.71	4.52	2.32	5.43	34.81	5.35
48	134	0.1	0.31	-0.06	0.11	-0.07	0.41	-0.91	11.38	-8.16	9.09	-0.19	3.34	0.1	0.73	-0.6	0.78	3.43	0.34	0.1	4.69	2.9	5.62	33.99	5.6
49	136	0.1	0.3	-0.05	0.11	0.01	0.4	-4.68	11.26	-7.25	10.19	-0.23	3.37	0.25	0.72	-0.4	0.71	3.46	0.34	0.86	4.49	1.43	5.71	35.7	5.29
50	138	0.11	0.32	-0.06	0.11	-0.05	0.4	-1.73	11.52	-6.79	9.56	-0.44	3.51	0.1	0.72	-0.58	0.78	3.43	0.36	0.5	4.87	0.46	5.83	33.97	6.09
51	140	0.2	0.36	-0.06	0.13	-0.03	0.49	-4.19	12.52	-1.98	12.93	0.1	4.04	0.23	0.82	-0.18	0.91	3.44	0.36	1.31	4.76	3.37	5.9	33.07	7.17
52	142	0.12	0.3	-0.05	0.11	0	0.4	-4.7	11.6	-7.47	9.86	-0.05	3.27	0.17	0.69	-0.64	0.75	3.5	0.37	0.45	4.64	0.54	5.7	35.14	5.75
53	144	0.11	0.31	-0.06	0.11	-0.06	0.42	-1.38	11.39	-7.13	10	-0.41	3.34	0.12	0.71	-0.49	0.8	3.43	0.37	0.53	4.7	1.05	6.14	34.21	6.47
54	146	0.11	0.3	-0.06	0.11	-0.05	0.41	-2.23	11.48	-6.78	10.03	-0.39	3.3	0.2	0.69	-0.57	0.77	3.46	0.36	0.54	4.77	0.52	6.26	34.83	6.06
55	148	0.11	0.31	-0.05	0.11	-0.04	0.39	-1.46	11.2	-7.41	9.13	-0.27	3.28	0.14	0.68	-0.75	0.75	3.44	0.35	0.15	4.62	1.52	5.78	33.68	5.98
56	150	0.12	0.3	-0.06	0.11	-0.04	0.4	-1.78	11.42	-7.59	9.39	-0.26	3.3	0.07	0.69	-0.78	0.79	3.47	0.36	-0.02	4.7	1.59	5.74	33.68	5.95
57	152	0.1	0.31	-0.05	0.11	-0.09	0.42	-2.25	11.9	-5.99	10.11	-0.31	3.27	0.2	0.71	-0.49	0.82	3.48	0.36	-0.21	4.78	1.13	5.55	34.85	6.18
58	154	0.12	0.31	-0.06	0.11	-0.07	0.42	-1.34	11.89	-5.86	10.02	-0.47	3.33	0.14	0.71	-0.59	0.81	3.45	0.37	0.34	4.79	0.21	5.87	33.9	6.13
59	156	0.13	0.31	-0.06	0.11	-0.12	0.42	1.93	11.45	-6.74	9.34	-0.42	3.22	0.01	0.64	-0.92	0.79	3.5	0.39	-0.54	5.01	-0.69	5.98	33.42	6.11
60	158	0.11	0.31	-0.06	0.11	-0.05	0.41	-2.52	11.32	-6.49	9.8	-0.35	3.25	0.14	0.71	-0.59	0.78	3.45	0.36	0.52	4.75	0.65	5.77	34.16	6.51
61	160	0.11	0.3	-0.06	0.11	-0.05	0.41	-2.45	11.65	-6.7	9.95	-0.45	3.27	0.12	0.69	-0.61	0.86	3.46	0.38	0.79	4.92	0.43	6.17	34.75	6.47
62	162	0.11	0.31	-0.06	0.11	-0.09	0.42	-0.55	11.96	-5.64	9.64	-0.53	3.25	0.1	0.72	-0.61	0.82	3.45	0.38	0.14	5.09	-0.69	6	33.97	6.21
63	164	0.12	0.33	-0.05	0.12	-0.07	0.42	-3.43	12	-5.33	10.02	-0.25	3.7	0.17	0.68	-0.53	0.83	3.51	0.38	-0.4	4.72	-0.56	6.24	35.23	6.93
64	166	0.12	0.3	-0.06	0.11	-0.05	0.4	-0.7	11.11	-8.81	8.71	-0.16	3.32	0.06	0.7	-0.76	0.76	3.45	0.35	0.01	4.65	2.8	5.51	33.73	5.55
65	168	0.22	0.33	-0.06	0.12	-0.45	0.39	12.38	11.34	-6.59	8.91	0.22	3.49	-0.03	0.59	-1.18	0.64	3.39	0.37	0.09	4.49	3.02	6.09	29.85	5.05
66	170	0.13	0.3	-0.06	0.11	-0.09	0.39	1.74	10.84	-8.87	8.66	-0.11	3.34	-0.01	0.67	-0.92	0.74	3.42	0.35	-0.13	4.6	4.88	5.58	31.79	5.29
67	172	0.23	0.34	-0.06	0.13	-0.39	0.41	10.8	11.61	-7.67	9.13	0.3	3.59	-0.09	0.58	-1.17	0.62	3.39	0.37	0.2	4.44	3	6.1	30.1	5.09
68	174	0.14	0.31	-0.06	0.11	-0.07	0.41	-1.68	11.65	-7.17	9.27	-0.1	3.33	0.05	0.68	-0.79	0.79	3.5	0.38	-0.2	4.91	0.67	5.76	34.08	5.82
69	176	0.1	0.3	-0.05	0.11	-0.07	0.42	-2.6	11.83	-6.89	9.27	-0.18	3.28	0.14	0.69	-0.5	0.79	3.46	0.36	-0.23	4.65	2.3	5.59	34.24	6.47
70	178	0.12	0.31	-0.06	0.11	-0.07	0.39	-0.18	11.03	-8.22	8.84	-0.14	3.32	0.04	0.67	-0.83	0.78	3.42	0.35	0.04	4.59	3.63	5.66	32.52	5.71
71	180	0.16	0.31	-0.07	0.11	-0.09	0.44	0.46	11.5	-6.84	10.4	-0.31	3.44	0.19	0.62	-0.87	0.83	3.5	0.43	-0.16	5.09	0.74	6.34	34.04	5.46
average		0.13	0.31	-0.06	0.11	-0.09	0.41	1.59	11.7	-9.23	9.32	-0.11	3.47	-0.03	0.7	-0.88	0.76	3.44	0.35	-0.43	4.78	3.38	6.16	32.82	5.68
