# Supplementary material for: Free energy profiles for unwrapping the outer superhelical turn of nucleosomal DNA
Source: PLoS Comput Biol. 2018 Mar 5;14(3):e1006024. doi: 10.1371/journal.pcbi.1006024 (PMC5854429; doi:10.1371/journal.pcbi.1006024)
Supplement: S4 Table — DNA conformations in the umbrella sampling (15 ns) were analyzed using X3DNA21. (XLSX) [file pcbi.1006024.s009.xlsx]

## Sheet: TA
walker	di (A)	Shear	std.	Stretch	std.	Stagger	std.	Buckle	std.	Prop-Tw	std.	Opening	std.	Shift	std.	Slide	std.	Rise	std.	Tilt	std.	Roll	std.	Twist	std.
1	40	-0.1	0.28	0.01	0.13	-0.06	0.45	1.64	10.78	-12.91	8.34	0.67	5.49	-0.01	0.66	-0.88	0.51	3.29	0.3	1.04	4.16	-0.95	6.14	31.69	4.05
2	42	-0.1	0.28	0.02	0.14	-0.08	0.45	-1.15	13.34	-12.99	10.82	1.04	5.97	0.1	0.82	-0.72	0.63	3.32	0.34	0.91	4	-1.26	6.41	32.97	5.13
3	44	-0.09	0.28	0.02	0.13	-0.02	0.44	-0.21	12.21	-13.67	8.03	0.65	5.49	-0.1	0.66	-0.87	0.48	3.26	0.3	1.04	3.99	0.24	5.41	31.9	4.3
4	46	-0.09	0.28	0.02	0.13	-0.04	0.46	-1.19	13.36	-12.33	8.32	0.91	5.55	-0.04	0.69	-0.91	0.62	3.27	0.31	0.75	4.19	0.07	5.71	31.65	4.46
5	48	-0.09	0.28	0.02	0.13	-0.08	0.45	2.97	11.81	-12.8	8.19	1.08	5.54	0	0.7	-0.92	0.52	3.25	0.29	0.88	4.08	0.07	5.72	30.98	4.1
6	50	-0.08	0.28	0.02	0.13	0.02	0.46	-0.58	12.87	-14.74	9.18	0.89	5.77	-0.03	0.69	-0.82	0.5	3.32	0.38	0.73	4.09	0.27	5.51	32	4.35
7	52	-0.08	0.28	0.02	0.13	-0.06	0.43	0.75	11.69	-12.23	8.22	0.87	5.61	0.03	0.73	-0.87	0.53	3.25	0.3	0.74	4.14	0.47	5.32	31.6	4.37
8	54	-0.06	0.28	0.02	0.13	-0.03	0.44	-1.02	12.32	-12.4	8.09	1.18	5.58	0.04	0.72	-0.88	0.55	3.25	0.29	0.66	4.06	0.86	5.61	31.57	4.58
9	56	-0.08	0.28	0.01	0.12	-0.02	0.43	-0.05	11.42	-12.43	7.83	1.06	5.35	-0.01	0.67	-0.88	0.5	3.25	0.29	0.76	3.97	0.14	5.47	32.09	4.41
10	58	-0.09	0.28	0.02	0.13	-0.05	0.43	1.72	11.22	-12.72	8.04	0.89	5.55	0.05	0.68	-0.89	0.5	3.27	0.29	0.72	4.11	-0.02	5.01	31.73	4.03
11	60	-0.08	0.28	0.02	0.14	-0.03	0.43	-0.13	11.4	-12.69	8.17	1.13	5.9	0.03	0.71	-0.83	0.56	3.25	0.3	0.74	4.05	0.17	5.6	31.94	4.44
12	62	-0.06	0.28	0.02	0.13	-0.09	0.43	1.22	10.58	-12.63	7.98	1.67	5.73	-0.01	0.69	-0.95	0.51	3.23	0.3	0.73	4.05	1.66	5.13	31.03	4
13	64	-0.09	0.28	0.02	0.13	-0.06	0.42	0.2	11.28	-13.72	8.6	0.99	5.66	0.11	0.76	-0.81	0.55	3.26	0.3	0.89	4.04	-0.2	5.68	32.02	4.55
14	66	-0.06	0.28	0.02	0.13	-0.09	0.43	0.67	11.2	-12.4	8.33	1.33	5.64	0	0.71	-0.92	0.55	3.26	0.3	0.81	4.06	1.46	5.09	31.24	4.19
15	68	-0.07	0.28	0.02	0.13	-0.08	0.43	1.57	10.94	-12.22	7.95	1.04	5.68	-0.02	0.7	-0.91	0.5	3.23	0.29	0.78	4.03	1.73	5.04	31.04	4.06
16	70	-0.06	0.29	0.02	0.18	-0.08	0.43	1.25	10.75	-12.46	8.07	1.5	6.64	0.02	0.71	-0.91	0.51	3.23	0.29	0.91	4.04	2.09	4.98	30.95	4.05
17	72	-0.07	0.29	0.02	0.13	-0.11	0.43	3.3	10.66	-12.57	7.83	1.33	5.62	0.08	0.67	-0.9	0.47	3.22	0.28	0.88	4.14	1.95	5.27	30.78	3.79
18	74	-0.08	0.28	0.02	0.13	-0.05	0.43	0.89	11.5	-11.88	8.16	0.9	5.49	-0.01	0.66	-0.96	0.52	3.27	0.29	0.72	4.06	0.2	5.1	31.05	4.03
19	76	-0.08	0.28	0.02	0.13	-0.07	0.43	0.7	10.75	-12.88	7.88	0.91	5.57	-0.02	0.7	-0.84	0.5	3.24	0.29	0.89	4.06	1.24	5.22	31.42	4.11
20	78	-0.08	0.28	0.02	0.13	-0.06	0.43	1.15	11.19	-11.7	8.26	0.88	5.51	0.02	0.67	-0.91	0.51	3.25	0.29	0.58	4.06	0.5	5.07	31.22	4.01
21	80	-0.06	0.28	0.02	0.13	-0.08	0.43	1.89	11.05	-12.08	8.04	1.3	5.81	0.02	0.69	-0.93	0.51	3.24	0.29	0.74	4.1	1.67	4.9	30.89	3.92
22	82	-0.07	0.28	0.02	0.13	-0.06	0.43	0.73	11.8	-12.25	8.12	1.16	5.62	-0.03	0.69	-0.95	0.5	3.27	0.29	0.56	4.1	0.6	4.95	31.16	3.88
23	84	-0.07	0.28	0.02	0.13	-0.09	0.44	0.97	10.66	-12.52	8.15	1.15	5.68	-0.06	0.67	-0.96	0.49	3.24	0.29	0.77	4.07	1.46	5.29	30.63	3.79
24	86	-0.08	0.28	0.02	0.13	-0.07	0.43	1.87	11.17	-12.42	7.98	1.11	5.64	0	0.68	-0.9	0.49	3.25	0.29	0.63	4.05	1	5.01	31.12	3.97
25	88	-0.09	0.28	0.02	0.13	-0.08	0.43	0.99	11.48	-12.09	8.34	1.1	5.61	-0.03	0.67	-0.9	0.51	3.25	0.29	0.47	4.04	0.89	4.99	31.03	4.1
26	90	-0.08	0.28	0.02	0.13	-0.08	0.43	0.94	11.07	-12.2	8.26	1.08	5.64	-0.01	0.68	-0.93	0.5	3.26	0.29	0.56	4.08	0.95	4.97	30.98	3.9
27	92	-0.07	0.28	0.02	0.13	-0.08	0.43	1.4	11.57	-12.49	8.28	1.32	5.63	0	0.69	-0.92	0.49	3.26	0.29	0.56	4.06	1.41	5.09	31.15	3.93
28	94	-0.06	0.28	0.02	0.13	-0.03	0.42	0.45	11.13	-13.4	7.65	1.4	5.61	0.1	0.68	-0.84	0.48	3.24	0.28	0.77	4.04	0.81	4.71	31.71	3.99
29	96	-0.08	0.28	0.02	0.13	-0.08	0.43	0.63	10.82	-12.94	8.12	0.88	5.71	-0.02	0.69	-0.82	0.5	3.25	0.29	0.82	4.06	1.23	4.91	31.58	4.27
30	98	-0.08	0.28	0.01	0.12	-0.11	0.43	0.46	10.62	-12.8	8.12	0.89	5.6	-0.08	0.68	-0.86	0.5	3.24	0.28	0.91	4.03	1.7	5.1	31.3	4
31	100	-0.08	0.28	0.02	0.13	-0.08	0.43	1.98	11.22	-13.11	8.09	1.52	5.65	0.06	0.66	-0.91	0.49	3.26	0.29	0.68	4.12	0.78	5.28	30.92	3.85
32	102	-0.09	0.28	0.02	0.13	-0.1	0.43	0.76	11.41	-12.99	8.35	1.18	5.61	-0.04	0.65	-0.91	0.5	3.25	0.29	0.69	4.03	0.66	4.96	31.18	3.9
33	104	-0.09	0.28	0.02	0.13	-0.1	0.43	1.07	11.15	-12.36	8.15	0.85	5.62	-0.08	0.67	-0.9	0.52	3.25	0.29	0.75	4.02	1.06	4.9	31.14	4.16
34	106	-0.08	0.28	0.02	0.13	-0.09	0.43	0.77	11.93	-11.7	8.48	1.23	5.59	-0.04	0.69	-0.98	0.56	3.28	0.3	0.65	4.04	0.69	4.95	30.96	4.12
35	108	-0.08	0.28	0.02	0.13	-0.05	0.43	0.94	11.36	-12.92	8.03	1.16	5.76	-0.01	0.69	-0.89	0.48	3.26	0.29	0.64	4.07	0.93	4.93	31.2	3.93
36	110	-0.07	0.28	0.02	0.15	-0.07	0.44	0.5	10.89	-11.81	8.21	1.27	6.01	-0.05	0.69	-0.95	0.51	3.26	0.29	0.78	4.11	1.3	5.22	30.8	3.93
37	112	-0.09	0.28	0.02	0.13	-0.05	0.44	-0.07	11.36	-11.89	8.41	1.07	5.57	-0.03	0.69	-0.94	0.54	3.28	0.29	0.74	4.09	0.35	4.95	31.2	4.07
38	114	-0.09	0.28	0.02	0.13	-0.03	0.43	0.02	11.42	-12.38	8.36	0.92	5.6	-0.04	0.68	-0.88	0.5	3.28	0.3	0.61	4.08	0.18	5.04	31.52	4.27
39	116	-0.08	0.28	0.02	0.13	-0.06	0.43	0.92	11.46	-12.23	8.36	0.99	5.66	-0.02	0.68	-0.94	0.52	3.27	0.3	0.65	4.09	0.61	4.96	30.95	4.03
40	118	-0.11	0.28	0.02	0.12	-0.08	0.42	0.11	11.37	-12.55	9.27	1.15	5.5	0.05	0.63	-0.86	0.5	3.25	0.28	0.65	4.04	-0.58	5.14	31.89	4.23
41	120	-0.09	0.28	0.02	0.13	-0.08	0.44	0.35	11.25	-12.55	8.24	0.96	5.7	-0.07	0.68	-0.92	0.49	3.27	0.29	0.75	4.12	0.76	5.07	31.19	3.95
42	122	-0.08	0.28	0.02	0.13	-0.06	0.43	1.24	11.71	-11.89	8.2	1.11	5.63	0.01	0.69	-0.95	0.51	3.27	0.3	0.54	4.06	0.65	5.03	31.12	4.06
43	124	-0.08	0.28	0.02	0.13	-0.04	0.43	-0.62	11.4	-12.06	8.38	0.79	5.66	-0.04	0.69	-0.91	0.5	3.28	0.29	0.64	4.11	0.3	5.04	31.28	4.04
44	126	-0.09	0.28	0.02	0.13	-0.08	0.43	-0.14	11.85	-12.53	9.27	1.11	5.78	0.02	0.66	-0.84	0.51	3.27	0.3	0.58	4.08	0.14	5.35	31.45	4.22
45	128	-0.08	0.28	0.02	0.13	-0.07	0.44	0.02	11.48	-12.51	8.5	0.96	5.64	-0.04	0.67	-0.92	0.52	3.29	0.29	0.73	4.09	0.35	5.03	31.28	4.07
46	130	-0.1	0.28	0.02	0.13	-0.1	0.44	0.65	11.66	-13.48	8.78	0.94	5.62	-0.04	0.64	-0.84	0.5	3.28	0.29	0.63	3.97	0.13	5.22	31.7	4.03
47	132	-0.08	0.28	0.02	0.13	-0.06	0.44	-0.48	11.88	-12.13	9.13	1.13	5.7	-0.01	0.67	-0.89	0.48	3.29	0.31	0.57	4.11	0.26	5.85	31.31	4.13
48	134	-0.09	0.28	0.02	0.13	-0.06	0.44	0.36	11.91	-12.46	8.68	0.94	5.66	-0.02	0.69	-0.92	0.49	3.3	0.3	0.61	4.12	0.17	5.31	31.06	4
49	136	-0.08	0.28	0.02	0.13	-0.03	0.44	-0.49	11.69	-12.5	8.57	1.03	5.67	-0.01	0.68	-0.9	0.5	3.3	0.3	0.54	4.12	0.27	5.33	31.4	4.06
50	138	-0.09	0.28	0.02	0.13	-0.05	0.44	-0.64	11.82	-12.2	8.53	0.93	5.56	-0.05	0.66	-0.93	0.51	3.3	0.3	0.69	4.1	0.19	5.3	31.17	3.99
51	140	-0.08	0.28	0.02	0.13	-0.07	0.44	0.6	11.2	-13.14	8.22	0.99	5.67	0	0.67	-0.91	0.46	3.26	0.29	0.49	4.11	0.75	4.79	31.12	3.78
52	142	-0.08	0.28	0.02	0.13	-0.06	0.44	0.21	11.41	-12.37	8.78	1.16	5.66	-0.01	0.67	-0.9	0.49	3.28	0.3	0.59	4.09	0.55	5.37	31.16	3.95
53	144	-0.08	0.28	0.02	0.13	-0.06	0.45	-0.45	11.8	-11.94	8.73	0.96	5.63	-0.05	0.68	-0.93	0.49	3.3	0.3	0.61	4.12	0.56	5.52	31.11	3.96
54	146	-0.09	0.28	0.02	0.13	-0.04	0.44	-0.33	11.88	-12.2	8.51	0.84	5.61	-0.04	0.68	-0.89	0.48	3.29	0.3	0.63	4.1	0.36	5.42	31.37	3.88
55	148	-0.08	0.28	0.02	0.13	-0.05	0.45	0.13	11.78	-12.08	9.12	1.05	5.57	0.01	0.66	-0.87	0.49	3.28	0.3	0.54	4.15	0.42	5.6	31.17	3.99
56	150	-0.09	0.28	0.02	0.13	-0.08	0.43	0.14	11.6	-12.54	8.68	1.17	5.65	-0.01	0.65	-0.92	0.49	3.27	0.29	0.66	4.1	0.54	5.13	30.94	3.95
57	152	-0.1	0.28	0.02	0.12	-0.07	0.44	-0.2	11.86	-12.61	8.65	0.8	5.5	-0.06	0.65	-0.94	0.5	3.29	0.29	0.69	4.09	0.02	5.23	31.16	3.89
58	154	-0.08	0.28	0.02	0.13	-0.05	0.45	-0.54	11.9	-11.93	8.9	1.01	5.63	0	0.67	-0.95	0.52	3.32	0.3	0.64	4.16	0.22	5.55	31	4.05
59	156	-0.08	0.28	0.02	0.13	-0.04	0.45	-0.12	12.09	-11.64	9.68	1.19	5.75	0.04	0.66	-0.9	0.51	3.33	0.31	0.58	4.16	-0.35	6.36	31.19	4.08
60	158	-0.08	0.28	0.02	0.13	-0.04	0.45	-0.19	11.32	-12.23	8.65	1.13	5.64	-0.11	0.72	-0.88	0.47	3.28	0.29	0.43	4.2	0.34	5.63	30.25	4.07
61	160	-0.09	0.28	0.02	0.13	-0.03	0.44	-0.35	12.24	-12.1	9.09	0.73	5.54	-0.02	0.66	-0.85	0.49	3.3	0.31	0.58	4.16	0.09	5.77	31.38	4.16
62	162	-0.09	0.28	0.02	0.13	-0.07	0.45	-0.7	12.19	-12.04	9.46	1.03	5.74	-0.01	0.66	-0.86	0.51	3.31	0.31	0.49	4.09	-0.1	6.14	31.57	4.19
63	164	-0.1	0.29	0.02	0.13	-0.07	0.45	-1.21	12.4	-12.17	9.5	1.03	5.62	0.01	0.67	-0.85	0.55	3.32	0.31	0.66	4.18	-0.4	6.17	31.63	4.38
64	166	-0.09	0.28	0.02	0.13	-0.05	0.44	0.26	11.93	-12.04	9.02	0.95	5.65	0	0.66	-0.9	0.5	3.29	0.31	0.53	4.13	0.13	5.76	31.19	4.07
65	168	-0.09	0.28	0.02	0.13	-0.05	0.44	0.12	12.33	-11.12	9.86	1.21	5.69	0.08	0.67	-0.89	0.53	3.3	0.31	0.49	4.16	-0.55	6.11	31.57	4.31
66	170	-0.08	0.28	0.02	0.13	-0.1	0.45	-0.22	11.46	-11.7	9.28	1.1	5.74	-0.03	0.69	-0.88	0.57	3.27	0.3	0.72	4.07	0.53	5.27	31.46	4.31
67	172	-0.09	0.28	0.02	0.13	-0.05	0.44	0.4	12.41	-10.71	9.38	1.12	5.62	0.08	0.67	-0.94	0.54	3.32	0.31	0.44	4.16	-0.76	6.06	31.39	4.21
68	174	-0.08	0.28	0.02	0.13	-0.06	0.46	0.26	12.1	-11.53	8.85	1.08	5.61	-0.03	0.67	-0.94	0.51	3.31	0.31	0.61	4.18	0.36	6	30.97	3.97
69	176	-0.1	0.28	0.01	0.13	-0.1	0.43	-1.07	11.71	-13.67	8.75	1.35	5.62	-0.04	0.63	-0.85	0.5	3.28	0.29	0.77	4.11	0.32	5.23	31.57	3.97
70	178	-0.08	0.28	0.02	0.13	-0.07	0.44	0.72	11.81	-12.15	8.71	1.13	5.6	0	0.67	-0.95	0.49	3.29	0.3	0.53	4.1	0.29	5.25	30.99	3.88
71	180	-0.09	0.37	0.02	0.34	-0.11	0.52	1.34	13.01	-12.07	10.26	1.12	6.39	-0.07	0.7	-0.87	0.56	3.29	0.33	0.86	4.42	0.07	5.61	31.18	5.19
average		-0.08	0.28	0.02	0.13	-0.06	0.44	0.42	11.65	-12.42	8.6	1.07	5.67	-0.01	0.68	-0.9	0.51	3.27	0.3	0.68	4.1	0.49	5.4	31.3	4.14
