# Supplementary material for: Free energy profiles for unwrapping the outer superhelical turn of nucleosomal DNA
Source: PLoS Comput Biol. 2018 Mar 5;14(3):e1006024. doi: 10.1371/journal.pcbi.1006024 (PMC5854429; doi:10.1371/journal.pcbi.1006024)
Supplement: S5 Table — DNA conformations in the umbrella sampling (15 ns) were analyzed using X3DNA21. (XLSX) [file pcbi.1006024.s010.xlsx]

## Sheet: AT
walker	di (A)	Shear	std.	Stretch	std.	Stagger	std.	Buckle	std.	Prop-Tw	std.	Opening	std.	Shift	std.	Slide	std.	Rise	std.	Tilt	std.	Roll	std.	Twist	std.
0	125	0.06	0.29	0.02	0.13	0.04	0.43	1.6	10.73	-12.48	8.62	1.35	6.05	-0.03	0.71	-0.57	0.67	3.28	0.34	0.42	4.84	9.62	7.41	30.61	5.64
1	127	0.06	0.29	0.02	0.13	0.02	0.43	1.15	10.89	-12.19	8.59	1.39	6.09	0	0.7	-0.66	0.7	3.31	0.34	0.41	4.78	9.88	6.86	30.56	5.13
2	129	0.08	0.29	0.02	0.13	0.06	0.43	1.89	11.46	-11.89	8.66	1.12	6.41	0.05	0.76	-0.38	0.8	3.27	0.34	0.64	4.83	8.31	6.91	31.99	5.78
3	131	0.04	0.29	0.01	0.13	0.07	0.45	1.76	11.9	-12.85	8.56	1.52	6.07	0.03	0.73	-0.5	0.69	3.29	0.35	0.11	4.82	10.22	7.82	31.09	5.72
4	133	0.1	0.3	0.02	0.13	0.07	0.44	1.35	11.35	-11.65	8.34	0.69	6.09	0	0.77	-0.41	0.74	3.3	0.34	0.25	4.85	6.99	7.98	33.03	5.82
5	135	0.07	0.29	0.02	0.13	0.03	0.43	0.34	11.19	-12.37	8.44	1.07	6.03	-0.03	0.74	-0.56	0.75	3.31	0.34	0.65	4.85	9.1	6.9	31.52	5.36
6	137	0.06	0.29	0.02	0.13	0.07	0.43	1.02	11.58	-12.59	8.28	1.03	6.07	-0.02	0.75	-0.46	0.72	3.27	0.34	0.35	4.8	8.63	6.92	31.2	6.11
7	139	0.09	0.29	0.02	0.13	0.03	0.42	0.67	11.8	-14.15	8.33	0.81	6.35	-0.01	0.86	-0.28	0.78	3.31	0.33	0.54	4.89	8.84	6.75	32.96	5.73
8	141	0.05	0.29	0.02	0.13	0.02	0.43	0.45	11.21	-12.79	8.48	1.27	6.2	-0.01	0.7	-0.6	0.69	3.33	0.34	0.31	4.79	10.9	7.56	30.84	5.48
9	143	0.1	0.29	0.02	0.13	0.03	0.43	0.04	11.51	-13.31	8.39	0.59	6.41	-0.1	0.83	-0.41	0.78	3.32	0.34	0.59	4.82	7.86	7.13	32.59	5.67
10	145	0.09	0.29	0.02	0.13	0.05	0.43	-0.2	11.92	-12.04	8.43	0.41	6.06	-0.06	0.77	-0.53	0.71	3.32	0.35	0.17	4.82	8.78	7.1	31.51	6.06
11	147	0.1	0.29	0.02	0.13	0.06	0.42	0.53	12.19	-11.94	8.1	0.37	5.91	-0.07	0.75	-0.46	0.75	3.29	0.34	0.59	4.84	7.58	6.95	31.86	5.81
12	149	0.11	0.29	0.02	0.13	0.03	0.43	0.47	11.47	-11.57	8.46	0.36	6.07	-0.14	0.78	-0.41	0.79	3.33	0.35	-0.09	4.86	7.33	7.25	32.67	6.19
13	151	0.1	0.29	0.02	0.13	0.01	0.44	0.16	11.45	-12.58	8.59	0.66	6.27	-0.12	0.84	-0.38	0.79	3.33	0.34	0.03	5.06	8.28	7.24	32.87	5.91
14	153	0.11	0.29	0.03	0.13	0.08	0.43	1.71	11.86	-12.95	8.52	0.11	6.14	-0.05	0.85	-0.2	0.77	3.29	0.34	0.44	4.84	6.3	6.84	33.42	6.23
15	155	0.08	0.29	0.02	0.13	0.04	0.44	1.35	11.34	-12.14	8.41	0.71	6.03	-0.02	0.73	-0.49	0.73	3.32	0.35	0.38	4.86	7.88	7.41	32.09	5.92
16	157	0.09	0.29	0.03	0.13	0.05	0.43	-0.19	12.19	-11.57	8.41	0.59	6.17	-0.05	0.79	-0.57	0.76	3.31	0.36	0.3	4.88	7.99	6.85	31.53	5.42
17	159	0.07	0.29	0.02	0.14	0.04	0.44	1.17	11.32	-11.43	8.42	0.82	6.05	-0.03	0.73	-0.6	0.67	3.31	0.35	0.21	4.83	8.54	7.23	31.48	5.56
18	161	0.08	0.29	0.02	0.13	0.05	0.43	-0.02	11.43	-11.67	8.41	0.82	5.96	-0.04	0.73	-0.53	0.75	3.32	0.35	0.16	4.87	8	7.49	31.94	5.69
19	163	0.1	0.29	0.02	0.13	0.04	0.44	0.02	11.97	-11.88	8.39	0.25	6.03	-0.07	0.79	-0.48	0.74	3.32	0.35	0.2	4.84	7.73	7.51	32.2	5.74
20	165	0.1	0.29	0.02	0.13	0.04	0.44	0.39	11.48	-11.43	8.42	0.21	5.99	-0.12	0.79	-0.41	0.74	3.32	0.35	0.11	4.92	7.31	7.1	32.8	5.74
21	167	0.1	0.29	0.02	0.13	0.06	0.44	3.15	11.91	-12.26	8.51	0.78	6.04	0.05	0.84	-0.27	0.78	3.27	0.35	0.37	4.9	6.69	6.95	31.74	6.33
22	169	0.1	0.29	0.02	0.13	0.03	0.45	1.01	11.41	-11.66	8.41	0.32	5.93	-0.05	0.77	-0.39	0.81	3.32	0.35	0.24	4.9	6.69	7.64	33.11	5.68
23	171	0.13	0.29	0.02	0.13	0.05	0.44	1.02	12.22	-11.71	8.94	0.38	5.88	-0.03	0.87	-0.29	0.82	3.31	0.36	0.44	4.93	5.23	7.98	32.5	6.5
24	173	0.11	0.29	0.02	0.13	0.04	0.44	3	11.56	-12.04	8.51	0.68	5.89	-0.07	0.82	-0.29	0.82	3.28	0.36	0.5	4.86	5.65	7.15	32.35	6.11
25	175	0.09	0.29	0.02	0.13	0.04	0.45	1.62	11.63	-11.47	8.73	0.71	5.81	-0.02	0.74	-0.49	0.74	3.32	0.36	0.26	4.89	6.83	7.46	32.22	5.95
average		0.09	0.29	0.02	0.13	0.04	0.43	0.98	11.61	-12.18	8.5	0.73	6.09	-0.04	0.78	-0.45	0.76	3.3	0.35	0.33	4.86	7.97	7.37	32.03	5.88
