# Supplementary material for: Free energy profiles for unwrapping the outer superhelical turn of nucleosomal DNA
Source: PLoS Comput Biol. 2018 Mar 5;14(3):e1006024. doi: 10.1371/journal.pcbi.1006024 (PMC5854429; doi:10.1371/journal.pcbi.1006024)
Supplement: S6 Table — DNA conformations in the umbrella sampling (15 ns) were analyzed using X3DNA21. (XLSX) [file pcbi.1006024.s011.xlsx]

## Sheet: CG
walker	di (A)	Shear	std.	Stretch	std.	Stagger	std.	Buckle	std.	Prop-Tw	std.	Opening	std.	Shift	std.	Slide	std.	Rise	std.	Tilt	std.	Roll	std.	Twist	std.
0	125	0.14	0.31	-0.06	0.12	0.1	0.39	-1.42	10.38	-9.63	8.79	-0.03	3.3	0.04	0.69	-0.82	0.64	3.42	0.33	-0.56	4.36	2.23	5.68	33.99	5.21
1	127	0.12	0.31	-0.06	0.11	0.06	0.39	-0.07	10.87	-9.31	8.38	-0.05	3.23	0.14	0.66	-0.78	0.71	3.41	0.35	-0.31	4.52	1.43	6	33.87	5.99
2	129	0.13	0.31	-0.05	0.12	0.09	0.4	-0.2	11.14	-9.32	9.04	0.04	3.36	0.05	0.69	-0.81	0.63	3.41	0.34	-0.7	4.29	1.85	5.62	33.38	4.79
3	131	0.13	0.31	-0.06	0.11	0.09	0.39	-0.61	10.56	-9.31	8.31	-0.1	3.31	-0.04	0.69	-0.82	0.62	3.41	0.34	-0.64	4.35	2.65	5.81	33.45	4.92
4	133	0.13	0.31	-0.06	0.11	0.09	0.39	-0.16	10.98	-9.33	8.5	-0.1	3.28	0	0.68	-0.79	0.64	3.39	0.33	-0.55	4.44	2.71	5.58	32.77	5.1
5	135	0.12	0.31	-0.06	0.11	0.1	0.38	-0.45	10.26	-10.43	8.29	-0.2	3.34	-0.04	0.68	-0.8	0.6	3.4	0.33	-0.6	4.32	2.57	5.48	33.56	4.9
6	137	0.13	0.31	-0.06	0.11	0.09	0.39	0.11	10.25	-9.36	8.62	-0.14	3.27	0.01	0.69	-0.76	0.69	3.41	0.33	-0.55	4.29	1.48	5.98	33.91	4.94
7	139	0.11	0.31	-0.05	0.12	0.11	0.38	-1.72	10.33	-9.11	8.75	-0.09	3.33	0.09	0.73	-0.67	0.69	3.42	0.33	-0.68	4.23	1.84	5.68	34.42	4.8
8	141	0.13	0.31	-0.06	0.11	0.07	0.39	-0.12	10.59	-9.14	8.28	-0.15	3.28	-0.06	0.69	-0.9	0.65	3.41	0.35	-0.57	4.3	2.72	5.67	32.88	4.78
9	143	0.12	0.32	-0.05	0.12	0.1	0.38	-0.67	10.24	-9.28	8.95	-0.06	3.36	0.13	0.74	-0.72	0.71	3.41	0.33	-0.79	4.2	1.98	5.55	34.17	4.58
10	145	0.13	0.31	-0.06	0.11	0.11	0.38	-0.43	10.43	-8.6	9.44	-0.05	3.32	0.13	0.7	-0.79	0.74	3.42	0.33	-0.74	4.34	1.64	5.98	33.99	4.62
11	147	0.14	0.31	-0.06	0.11	0.09	0.38	-0.51	10.42	-9.91	8.94	-0.12	3.28	0.14	0.76	-0.76	0.7	3.42	0.33	-0.42	4.23	0.9	6.18	33.57	4.76
12	149	0.13	0.32	-0.05	0.12	0.09	0.38	-0.39	10.73	-9.6	8.7	0.02	3.48	0.12	0.7	-0.8	0.69	3.41	0.33	-0.37	4.35	2.1	5.55	33.68	4.91
13	151	0.12	0.31	-0.06	0.11	0.1	0.39	0.87	10.71	-11.04	8.49	-0.21	3.36	0.09	0.68	-0.82	0.63	3.43	0.35	-0.61	4.29	1.73	5.47	34.32	4.8
14	153	0.12	0.32	-0.05	0.12	0.12	0.38	-0.88	10.22	-9.28	9.04	-0.08	3.39	0.11	0.75	-0.73	0.7	3.43	0.33	-0.61	4.25	1.82	6.02	33.94	4.77
15	155	0.14	0.31	-0.06	0.11	0.08	0.38	0.63	11.1	-10.47	8.65	-0.12	3.35	0.04	0.71	-0.81	0.61	3.41	0.35	-0.83	4.41	1.71	5.72	33.37	5.17
16	157	0.13	0.31	-0.06	0.11	0.13	0.39	-1.17	10.95	-9.36	9.16	-0.05	3.35	0.15	0.73	-0.72	0.7	3.42	0.33	-0.47	4.29	1.59	5.83	34.31	4.71
17	159	0.14	0.31	-0.06	0.11	0.06	0.39	1.01	10.8	-9.93	8.36	0.01	3.42	0	0.67	-0.95	0.64	3.4	0.35	-0.73	4.27	2.66	5.56	32.8	4.69
18	161	0.12	0.31	-0.06	0.11	0.1	0.39	-0.64	10.69	-9.55	8.6	-0.13	3.29	0.02	0.68	-0.82	0.64	3.41	0.34	-0.61	4.27	2.63	5.57	33.37	4.91
19	163	0.14	0.32	-0.06	0.12	0.1	0.39	-0.47	10.49	-8.07	9.66	0	3.48	0.14	0.68	-0.75	0.67	3.41	0.33	-0.62	4.31	1.76	6.22	33.47	4.81
20	165	0.12	0.31	-0.05	0.11	0.08	0.39	-0.37	10.69	-9.34	8.9	-0.02	3.31	0.09	0.71	-0.8	0.68	3.42	0.34	-0.49	4.28	2.13	5.71	33.45	4.77
21	167	0.13	0.31	-0.05	0.12	0.07	0.4	1.11	11.33	-10.27	8.75	-0.06	3.42	0.06	0.67	-0.89	0.63	3.41	0.33	-0.75	4.32	1.85	5.6	33.28	5.12
22	169	0.13	0.31	-0.06	0.11	0.08	0.39	-0.44	10.85	-9.74	8.94	-0.17	3.36	0.01	0.7	-0.84	0.6	3.4	0.33	-0.75	4.33	2.36	5.66	32.9	5
23	171	0.12	0.32	-0.05	0.12	0.09	0.4	-0.71	11.15	-8.28	9.97	-0.01	3.38	0.13	0.69	-0.62	0.71	3.45	0.33	-0.62	4.32	0.96	6.76	34.35	5.46
24	173	0.13	0.31	-0.05	0.11	0.05	0.4	0.36	11.67	-9.53	9.14	-0.06	3.37	0.09	0.68	-0.74	0.65	3.4	0.34	-0.87	4.42	1.85	5.76	33.37	5.41
25	175	0.13	0.31	-0.06	0.11	0.06	0.4	0.58	11.49	-9.79	8.8	-0.04	3.36	0.05	0.67	-0.88	0.67	3.44	0.34	-0.69	4.28	1.47	6.25	33.39	5.09
average		0.13	0.31	-0.06	0.11	0.09	0.39	-0.26	10.77	-9.5	8.86	-0.08	3.35	0.07	0.7	-0.79	0.67	3.41	0.34	-0.62	4.32	1.95	5.83	33.61	4.99
