# Supplementary material for: Free energy profiles for unwrapping the outer superhelical turn of nucleosomal DNA
Source: PLoS Comput Biol. 2018 Mar 5;14(3):e1006024. doi: 10.1371/journal.pcbi.1006024 (PMC5854429; doi:10.1371/journal.pcbi.1006024)
Supplement: S7 Table — DNA conformations in the umbrella sampling (15 ns) were analyzed using X3DNA21. (XLSX) [file pcbi.1006024.s012.xlsx]

## Sheet: GC
walker	di (A)	Shear	std.	Stretch	std.	Stagger	std.	Buckle	std.	Prop-Tw	std.	Opening	std.	Shift	std.	Slide	std.	Rise	std.	Tilt	std.	Roll	std.	Twist	std.
0	-0.12	0.31	-0.06	0.11	0.08	0.39	-1.09	11.2	-9.54	8.27	-0.27	3.29	-0.1	0.68	-0.56	0.85	3.36	0.36	-2.09	4.65	4.7	6.31	32.39	5.87	5.87
1	-0.13	0.31	-0.06	0.11	0.08	0.39	-2.5	10.44	-9.43	8.19	-0.25	3.33	-0.2	0.74	-0.67	0.8	3.36	0.36	-2	4.88	3.98	6.15	31.98	6.21	6.21
2	-0.12	0.31	-0.06	0.11	0.1	0.39	-2.6	10.49	-9.98	8.37	-0.2	3.3	-0.11	0.75	-0.56	0.71	3.38	0.37	-2.09	4.75	5.34	6.4	31.85	5.58	5.58
3	-0.12	0.31	-0.05	0.12	0.1	0.39	-0.63	10.81	-10.17	8.37	-0.09	3.38	-0.11	0.69	-0.55	0.8	3.36	0.38	-2.16	4.8	5.39	6.14	31.42	5.86	5.86
4	-0.12	0.32	-0.06	0.11	0.09	0.39	-0.33	10.38	-11.3	8.58	-0.12	3.35	-0.02	0.74	-0.42	0.94	3.35	0.39	-1.39	4.67	4.64	6.95	30.86	5.52	5.52
5	-0.11	0.31	-0.06	0.11	0.11	0.39	0.45	10.55	-10.34	8.21	-0.27	3.32	-0.09	0.68	-0.43	0.85	3.33	0.36	-2.08	4.57	5.23	6.11	32.02	5.56	5.56
6	-0.12	0.31	-0.06	0.11	0.1	0.4	-0.24	10.83	-11.07	8.48	-0.09	3.41	-0.13	0.69	-0.5	0.86	3.31	0.37	-1.86	4.87	4.98	6.26	31.17	5.21	5.21
7	-0.11	0.31	-0.05	0.11	0.08	0.38	-0.27	10.64	-9.86	8.45	-0.21	3.3	-0.15	0.71	-0.37	0.75	3.31	0.36	-2.11	4.61	5.89	6.12	31.87	5.64	5.64
8	-0.13	0.31	-0.06	0.11	0.07	0.38	-0.41	10.57	-9.03	8.39	-0.13	3.31	-0.07	0.68	-0.65	0.76	3.34	0.36	-1.97	4.62	6.24	6.09	30.62	5.45	5.45
9	-0.12	0.31	-0.05	0.11	0.1	0.38	-0.21	10.37	-9.72	8.34	-0.18	3.33	-0.14	0.71	-0.49	0.74	3.31	0.34	-2.22	4.72	6.8	6.04	30.99	5.41	5.41
10	-0.12	0.31	-0.05	0.11	0.06	0.39	-0.21	10.83	-9.69	8.66	-0.12	3.44	-0.11	0.71	-0.48	0.81	3.31	0.36	-1.85	4.53	6.3	6.08	31.06	5.93	5.93
11	-0.11	0.32	-0.05	0.11	0.05	0.4	-0.89	10.84	-11.06	8.8	-0.04	3.44	-0.06	0.73	-0.19	1.05	3.33	0.36	-1.73	4.8	5.68	7.05	32.1	7.05	7.05
12	-0.12	0.31	-0.06	0.11	0.07	0.39	-1.23	11	-9.97	8.27	-0.2	3.3	-0.22	0.74	-0.56	0.87	3.4	0.39	-2.35	5.06	5.37	6.33	32.41	5.94	5.94
13	-0.13	0.31	-0.05	0.11	0.07	0.39	0.16	10.93	-9.34	8.6	-0.05	3.38	-0.04	0.69	-0.6	0.77	3.31	0.37	-1.77	4.6	6.81	6.11	29.57	6.17	6.17
14	-0.1	0.32	-0.05	0.12	0.07	0.4	-1.16	11.3	-9.7	9.17	-0.17	3.37	-0.08	0.76	-0.14	0.98	3.33	0.37	-2.17	4.9	6.37	6.66	31.53	8.07	8.07
15	-0.13	0.31	-0.06	0.11	0.09	0.39	-0.21	10.63	-9.82	8.41	-0.21	3.34	-0.15	0.7	-0.57	0.75	3.35	0.37	-1.88	4.61	6.16	6.1	31.87	5.51	5.51
16	-0.13	0.31	-0.05	0.11	0.05	0.4	-2.12	10.62	-9.46	8.81	-0.17	3.34	0.11	0.71	-0.8	0.76	3.36	0.37	-1.05	4.65	6.7	6.84	29.8	5.3	5.3
17	-0.11	0.31	-0.06	0.11	0.08	0.38	-1.56	10.74	-9.95	8.41	-0.23	3.32	-0.06	0.66	-0.65	0.73	3.36	0.37	-1.55	4.67	5.45	6.16	30.77	5.33	5.33
18	-0.13	0.31	-0.05	0.11	0.06	0.39	-1.58	10.71	-9.69	8.58	-0.19	3.38	0.05	0.67	-0.77	0.74	3.35	0.37	-0.99	4.62	6.85	6.76	29.38	5.69	5.69
19	-0.13	0.31	-0.06	0.11	0.08	0.39	-0.83	10.83	-9.84	8.56	-0.09	3.35	0.01	0.7	-0.71	0.74	3.37	0.36	-1.77	4.64	6.91	6.5	30.58	5.58	5.58
20	-0.13	0.31	-0.05	0.11	0.05	0.39	-1.51	10.91	-9.54	8.59	-0.1	3.31	0.06	0.71	-0.76	0.73	3.35	0.37	-1.03	4.6	7.08	6.77	29.61	5.87	5.87
21	-0.12	0.31	-0.06	0.12	0.11	0.39	-0.82	11.01	-12.66	9.19	-0.27	3.48	-0.18	0.81	-0.37	0.81	3.42	0.39	-2.29	4.87	4.14	7.16	33.1	6.09	6.09
22	-0.13	0.32	-0.06	0.11	0.05	0.39	-1.75	10.93	-10.29	8.63	-0.08	3.41	0.09	0.69	-0.73	0.76	3.38	0.37	-1.2	4.66	6.75	6.68	30.46	5.29	5.29
23	-0.11	0.31	-0.06	0.11	0.06	0.39	-1.65	10.74	-11.04	9.2	-0.24	3.36	-0.06	0.73	-0.42	0.94	3.37	0.37	-1.44	4.7	5.73	7.11	31.45	6.41	6.41
24	-0.09	0.31	-0.05	0.12	0.06	0.41	-2.62	10.74	-12.4	9.58	0	3.51	-0.07	0.78	-0.43	0.82	3.38	0.37	-1.66	4.77	5.5	7.55	31.14	5.78	5.78
25	-0.12	0.31	-0.06	0.11	0.06	0.39	-0.39	10.81	-10.28	8.87	-0.14	3.46	0.03	0.72	-0.5	0.91	3.35	0.37	-1.5	4.74	5.79	6.43	30.74	5.66	5.96
average	-0.12	0.31	-0.06	0.11	0.08	0.39	-1.01	10.8	-10.2	8.67	-0.16	3.37	-0.07	0.72	-0.53	0.84	3.35	0.37	-1.78	4.73	5.8	6.56	31.18	5.95
